# Supplementary material for: Nuclear microsatellite and mitochondrial DNA analyses reveal the regional genetic structure and phylogeographical history of a sanguivorous land leech, Haemadipsa japonica, in Japan
Source: Ecol Evol. 2019 Apr 3;9(9):5392–406. doi: 10.1002/ece3.5132 (PMC6509392; doi:10.1002/ece3.5132)
Supplement: Supplementary file 1 [file ECE3-9-5392-s001.xls]

## Sheet: Appendix_S1
Haplotype	position
	22	28	43	47	49	55	64	79	82	88	97	100	133	154	157	181	184	190	196	201	223	266	268	269	271	274	286	290	293	301	316	317	331	340	343	355	364	373	374	376	389	400	424	428	454	472	474	481	484
H1	T	A	T	A	G	A	T	A	G	A	A	A	T	C	C	T	A	C	G	T	A	T	A	C	A	A	G	T	G	A	A	G	A	C	A	T	A	G	A	A	G	A	A	T	T	A	C	A	A
H2	•	•	•	•	•	•	•	•	•	•	•	•	•	•	•	•	•	•	•	•	•	•	•	•	•	•	•	•	•	•	•	•	•	•	•	•	•	•	•	•	•	•	•	•	•	•	•	•	•
H3	•	•	•	•	•	•	•	•	•	•	•	•	•	•	•	•	•	•	•	•	•	•	•	•	•	•	•	•	•	•	•	•	•	•	•	•	•	•	•	•	•	•	•	•	•	•	•	•	•
H4	•	•	•	•	•	•	•	•	•	•	•	•	•	•	•	•	•	•	•	•	•	•	•	•	•	•	•	•	•	•	•	•	•	T	•	•	•	•	•	•	•	•	•	•	•	•	•	•	•
H5	•	•	•	•	•	•	•	•	•	•	•	•	•	•	•	•	•	•	•	•	•	•	•	•	•	•	A	•	•	•	•	•	•	•	•	•	G	•	•	•	•	•	•	•	•	•	•	•	•
H6	•	•	•	•	•	•	•	•	•	•	•	•	•	•	•	•	•	•	•	•	•	•	•	•	•	•	•	•	•	•	•	•	•	•	•	•	G	•	•	•	•	•	•	•	•	•	•	•	•
H7	•	•	•	•	•	•	•	•	•	•	•	•	•	•	•	•	•	•	•	•	•	•	•	•	•	•	•	•	•	•	•	•	•	•	•	•	G	A	•	•	•	•	•	•	•	•	•	•	•
H8	•	•	•	•	•	•	•	G	•	•	•	•	•	•	•	•	•	•	•	•	•	•	•	•	•	•	•	•	•	•	•	•	•	•	•	•	G	A	•	•	•	•	•	•	•	•	•	•	•
H9	•	•	•	•	•	•	•	G	•	•	•	•	•	•	•	•	•	•	•	•	C	•	•	•	•	C	A	•	•	•	•	•	•	•	•	•	•	•	•	•	•	•	•	•	•	•	•	•	•
H10	•	•	•	•	A	•	•	G	•	•	•	•	•	•	•	•	•	•	•	•	C	•	•	•	•	•	A	•	•	•	•	•	•	•	•	•	•	•	•	•	•	•	•	•	•	•	•	•	•
H11	•	•	•	•	•	•	•	G	•	•	•	•	•	•	•	•	•	•	•	•	C	•	•	•	•	•	A	•	•	•	•	•	•	•	•	•	•	•	•	•	•	•	•	•	•	•	•	•	•
H12	•	•	•	•	•	•	•	G	•	•	•	•	•	•	•	•	•	•	•	•	C	•	•	•	•	•	A	•	•	•	•	•	•	•	•	•	•	•	•	•	A	•	•	•	•	•	•	•	•
H13	•	•	•	•	•	•	•	G	•	•	•	•	•	•	•	•	•	•	•	•	•	C	•	•	•	•	A	•	•	•	•	•	•	•	•	•	•	•	•	•	•	•	•	•	•	•	•	•	•
H14	•	•	•	G	•	•	•	•	•	•	•	G	•	•	•	•	•	•	•	•	C	•	•	•	•	•	•	•	•	•	•	•	•	•	•	•	•	•	•	•	•	•	•	•	•	•	T	•	•
H15	•	•	•	G	•	•	•	•	•	•	•	G	•	•	•	•	•	•	•	•	C	•	•	•	•	•	•	•	•	•	•	•	•	•	•	•	•	•	•	•	•	•	•	•	•	•	T	•	•
H16	•	•	•	G	•	•	•	•	•	•	•	•	•	•	•	•	•	•	•	•	C	•	•	•	•	•	•	•	•	•	•	•	•	T	•	•	•	•	•	•	•	•	•	•	•	•	•	•	•
H17	•	•	•	G	•	•	•	•	•	•	•	•	•	T	•	•	•	•	•	•	C	•	•	•	•	•	•	•	•	•	•	•	•	•	•	•	•	•	•	•	•	•	•	•	•	•	•	•	•
H18	•	•	•	G	•	•	•	•	•	•	•	•	•	•	•	•	•	•	•	•	C	•	•	•	•	•	•	•	•	•	•	•	•	•	•	•	•	•	•	•	•	•	•	•	•	•	•	•	•
H19	•	•	•	G	•	•	•	•	•	•	•	•	•	•	•	•	•	•	•	•	•	•	•	•	•	•	•	•	•	•	•	•	•	•	•	•	•	•	•	•	•	•	•	•	•	•	•	•	•
H20	•	•	•	G	•	•	•	•	•	•	•	•	•	•	•	•	•	•	•	•	C	•	•	•	•	•	•	•	•	•	•	•	•	•	•	•	•	•	•	•	•	•	•	•	•	•	•	•	•
H21	•	•	•	G	•	•	•	•	•	•	•	G	•	•	•	•	•	•	•	•	C	•	•	A	•	•	•	•	•	•	•	•	•	•	•	•	•	•	•	•	•	G	•	•	•	•	•	•	•
H22	•	•	•	G	•	•	•	•	•	•	•	G	•	•	•	•	•	•	•	•	T	•	•	•	•	•	•	•	•	•	•	•	•	•	•	•	•	•	•	•	•	•	•	•	•	•	•	•	•
H23	•	•	•	G	•	•	•	•	•	•	•	G	•	•	•	•	•	•	•	•	C	•	•	•	•	•	•	•	•	•	•	•	•	•	•	•	•	•	•	•	•	•	•	•	•	•	•	•	•
H24	•	•	•	G	•	•	•	•	•	•	•	G	•	•	•	•	•	•	•	•	C	•	•	•	•	•	•	•	•	•	•	•	•	•	•	•	•	•	•	•	•	•	•	•	•	•	•	•	•
H25	•	•	•	G	•	•	•	•	•	•	•	T	•	•	•	•	•	•	•	•	C	•	•	•	•	•	•	•	•	•	•	•	•	•	•	•	•	•	•	•	•	•	•	•	•	•	•	•	•
H26	•	•	•	G	•	•	•	•	•	•	•	G	•	•	•	•	•	•	•	•	•	•	•	•	•	•	•	•	•	•	•	•	•	•	•	•	•	•	•	•	•	•	•	•	•	•	•	•	•
H27	•	•	•	G	•	•	•	•	•	•	•	G	•	•	•	•	•	•	•	•	C	•	•	•	•	•	•	•	•	•	•	•	•	•	•	•	•	•	•	•	•	•	•	•	•	•	•	•	•
H28	•	•	•	G	•	•	•	•	•	•	•	G	A	•	•	•	•	•	•	•	C	•	G	•	•	•	•	•	•	•	•	•	•	•	•	•	•	•	•	•	•	•	•	•	•	•	•	•	•
H29	•	•	•	G	•	•	•	•	•	•	•	G	•	•	•	•	•	•	•	•	C	•	•	•	•	•	•	•	•	•	•	•	•	•	•	•	•	•	•	•	•	•	•	•	•	•	•	•	•
H30	•	•	•	G	•	•	•	•	•	•	•	G	•	•	•	•	•	•	•	•	C	•	•	•	•	•	•	•	•	•	•	•	•	•	•	•	•	•	•	•	•	•	•	•	•	•	•	•	•
H31	•	•	•	G	•	•	•	•	•	•	•	G	•	•	•	•	•	•	•	•	C	•	•	•	•	•	•	•	•	•	•	•	•	•	•	•	•	•	•	•	•	•	•	•	•	•	•	•	•
H32	•	•	•	G	•	•	•	•	•	•	G	G	•	•	•	•	•	•	•	•	C	•	•	•	•	•	•	•	•	•	•	A	•	•	•	•	•	•	•	•	•	•	•	•	•	•	•	•	•
H33	•	•	•	G	•	•	•	•	•	•	G	G	•	•	•	•	•	•	•	•	C	•	•	•	•	•	•	•	•	•	•	•	•	•	•	•	•	•	•	•	•	•	•	•	•	•	•	•	•
H34	•	•	•	G	•	•	•	•	•	•	G	G	•	•	•	•	•	•	•	•	C	•	•	•	•	•	•	•	•	•	•	•	•	•	•	•	•	•	•	•	•	•	•	•	•	•	•	•	•
H35	•	•	•	G	•	•	•	•	•	•	G	G	•	•	•	•	•	•	•	•	C	•	•	•	•	•	•	•	•	•	•	•	•	•	•	•	•	•	•	•	•	•	•	•	•	•	•	•	•
H36	•	•	•	G	•	•	•	•	•	•	G	G	•	•	•	•	•	•	•	•	C	•	•	•	•	•	•	•	•	•	•	•	•	•	•	•	•	•	•	•	•	•	•	•	•	•	•	•	•
H37	•	•	•	G	•	•	•	•	•	•	•	G	•	•	•	•	•	•	•	•	C	•	•	•	•	•	•	•	•	•	•	•	•	•	•	•	•	•	•	•	•	•	•	•	•	•	•	•	•
H38	•	•	•	G	•	•	•	•	•	•	•	G	•	•	•	•	•	•	•	•	C	•	•	•	•	•	•	•	•	•	•	•	•	•	•	•	•	•	•	•	•	•	•	•	•	•	•	•	•
H39	•	•	•	G	•	•	•	•	•	•	•	G	•	•	•	•	•	•	A	•	C	•	•	•	•	•	•	•	•	•	•	•	•	•	•	•	•	•	•	•	•	•	•	•	•	•	•	•	•
H40	•	•	•	G	•	•	•	•	•	•	•	G	•	•	•	•	•	•	A	•	C	•	•	•	•	•	•	•	•	•	•	•	•	•	•	•	•	•	•	•	•	•	•	•	•	•	•	•	•
H41	•	G	•	G	•	•	•	•	•	•	•	G	•	•	•	•	•	•	•	•	C	•	•	•	•	•	•	•	•	•	•	•	G	•	•	•	•	•	•	•	•	•	•	•	•	•	•	•	•
H42	•	•	•	G	•	•	•	•	•	•	•	G	•	•	•	•	•	•	A	•	C	•	•	•	•	•	•	•	•	•	•	•	•	•	•	•	•	•	•	•	•	•	•	•	•	•	•	•	•
H43	•	•	•	G	•	•	•	•	•	•	•	G	•	•	•	•	•	•	C	•	C	•	•	•	•	•	•	•	•	•	G	•	•	•	•	•	•	•	•	•	•	•	•	•	•	•	•	•	•
H44	•	•	•	G	•	•	•	•	•	•	•	G	•	•	•	•	•	•	A	•	C	•	•	•	G	•	•	•	•	•	•	•	•	•	•	•	•	•	•	•	•	•	•	•	•	•	•	•	•
H45	•	•	•	G	•	•	•	•	•	•	•	G	•	•	•	•	•	•	C	•	C	•	•	•	•	•	•	•	•	•	•	•	•	•	•	•	•	•	•	•	•	•	•	•	•	•	•	•	•
H46	•	•	•	G	•	•	•	•	•	•	•	G	•	•	•	•	•	•	C	•	C	•	•	•	•	•	•	•	•	•	•	•	•	•	•	•	•	•	•	•	•	•	•	•	•	•	•	•	•
H47	•	•	•	G	•	•	•	•	•	G	•	G	•	•	•	•	•	•	A	•	C	•	•	•	•	•	•	•	•	•	•	•	•	•	•	•	•	•	•	•	•	•	•	•	•	•	•	•	•
H48	G	•	•	G	•	•	•	•	•	•	•	G	•	•	•	•	•	•	C	•	C	•	•	•	•	•	•	•	•	•	•	•	•	•	•	•	•	•	•	•	•	•	•	•	•	•	•	•	•
H49	•	•	•	G	•	•	•	•	•	•	•	G	•	•	•	•	•	•	•	•	C	•	•	•	•	•	•	•	•	•	•	•	•	•	•	•	•	•	•	•	•	•	•	•	•	•	T	•	•
H50	•	•	•	G	•	•	•	•	•	•	•	G	•	•	•	•	•	•	•	•	C	•	•	•	•	•	•	•	•	•	•	•	•	•	•	•	•	•	•	•	•	•	•	•	•	•	T	•	•
H51	•	•	•	G	•	•	•	•	•	•	•	G	•	•	•	•	•	•	•	•	C	•	•	•	•	•	•	•	•	•	•	•	•	•	•	•	•	•	•	•	•	•	•	•	•	•	T	•	•
H52	•	•	•	G	•	•	•	•	•	•	•	G	•	•	•	•	•	•	•	•	C	•	•	•	•	•	•	•	•	•	•	•	•	•	•	•	•	•	•	•	•	T	•	•	•	•	T	•	•
H53	•	•	•	G	•	•	C	•	•	•	•	G	•	•	•	•	•	•	•	•	C	•	•	•	•	•	•	•	•	•	•	•	•	•	•	•	•	•	•	•	•	•	•	•	•	•	T	•	•
H54	•	•	•	G	•	•	•	•	•	•	•	G	•	•	•	•	•	•	•	•	•	•	•	•	•	•	•	•	•	•	•	•	•	•	•	•	•	•	•	•	•	•	•	•	•	•	T	•	•
H55	•	•	•	G	•	•	•	•	•	•	•	G	•	•	•	•	•	•	•	•	C	•	•	•	•	C	•	•	•	•	•	•	•	•	•	•	•	•	•	•	•	•	•	•	•	•	T	•	•
H56	•	•	•	G	•	•	•	•	•	•	•	G	•	•	•	•	•	•	•	•	C	•	•	•	•	•	•	•	•	•	•	•	•	•	•	•	•	•	G	•	•	•	•	•	•	•	T	•	•
H57	•	•	•	G	•	•	•	•	•	•	•	G	•	•	•	•	•	•	•	•	T	•	•	•	•	•	•	•	•	•	•	•	•	•	•	•	•	•	•	•	•	•	•	•	•	•	T	•	•
H58	C	•	•	G	•	•	•	•	•	•	•	•	•	•	•	•	C	•	A	•	T	•	•	•	T	G	•	•	A	C	•	•	•	•	•	•	•	A	•	•	•	•	•	C	•	•	•	•	G
H59	C	•	•	G	•	•	•	•	•	•	•	•	•	•	•	•	C	•	A	•	T	•	•	•	T	G	•	C	A	C	•	A	•	•	•	•	•	A	•	•	•	•	•	C	•	•	•	•	G
H60	C	•	•	G	•	•	•	•	•	•	•	•	•	•	•	•	C	•	A	•	T	•	•	•	T	G	•	C	A	C	•	A	•	•	•	•	•	A	•	•	•	•	•	C	•	•	•	•	G
H61	C	•	•	G	•	•	•	•	•	•	•	•	•	•	•	•	C	•	A	•	T	•	•	•	T	G	•	C	A	C	•	•	•	•	•	•	•	A	•	•	•	•	•	C	•	•	•	•	G
H62	C	•	•	G	•	•	•	•	•	•	•	•	•	•	•	•	C	•	A	•	T	•	•	•	T	G	•	C	A	C	•	•	•	•	•	•	•	A	•	G	•	•	•	C	•	•	•	•	G
H63	C	•	•	G	•	•	•	•	•	•	•	•	•	•	•	•	C	•	A	•	T	•	•	•	T	G	•	C	A	C	•	•	•	•	C	•	•	A	•	G	•	•	•	C	•	•	•	G	G
H64	C	•	•	G	•	•	•	•	•	•	•	•	•	•	•	•	C	•	A	•	T	•	•	•	T	G	•	C	A	C	•	•	•	•	•	•	•	A	•	G	•	•	•	C	•	•	•	•	G
H65	C	•	•	G	•	•	•	•	A	•	•	•	•	•	•	•	C	•	A	•	T	•	•	•	T	•	•	C	A	C	•	•	•	•	•	•	•	A	•	G	•	•	•	C	•	•	•	•	G
H66	C	•	•	G	•	•	•	•	•	•	•	•	•	•	•	•	C	•	A	•	T	•	•	•	T	G	•	C	•	C	•	•	•	•	•	•	•	A	•	G	•	•	•	C	•	•	•	•	G
H67	C	•	•	G	•	•	•	•	•	•	•	G	•	•	•	•	C	•	A	•	T	•	•	•	T	G	•	C	A	C	•	•	•	•	•	•	•	A	•	G	•	•	•	C	•	•	•	•	G
H68	C	•	•	G	•	•	•	•	•	•	•	G	•	•	T	•	C	•	A	•	T	•	•	•	T	G	•	C	A	C	•	•	•	•	•	•	•	A	•	•	•	•	•	C	•	•	•	•	G
H69	C	•	•	G	•	•	•	•	•	•	•	•	•	•	T	•	C	•	A	•	T	•	•	•	T	G	•	C	A	C	•	•	•	•	•	•	•	A	•	•	•	•	•	C	•	•	•	•	G
H70	C	•	•	G	A	•	•	•	•	•	•	•	•	•	T	•	C	•	A	•	T	•	•	•	T	•	•	C	A	C	•	•	•	•	•	•	•	A	•	•	•	•	•	C	•	•	•	•	G
H71	C	•	•	G	•	G	•	•	•	•	•	G	•	•	•	G	•	•	A	•	T	•	•	•	•	•	•	C	A	•	•	•	•	•	T	C	•	•	•	•	•	•	T	C	•	G	•	•	G
H72	C	•	•	G	•	G	•	•	•	•	•	G	•	•	•	G	G	•	A	•	T	•	•	•	•	•	•	C	A	•	G	•	•	•	T	•	•	•	•	•	•	•	T	C	•	G	•	•	G
H73	C	•	•	G	•	G	•	•	•	•	•	G	•	•	•	G	•	•	A	•	T	•	•	•	•	•	•	C	A	•	•	•	•	•	T	•	•	•	•	•	•	•	T	C	•	G	•	•	G
H74	C	•	•	G	•	G	•	•	•	•	•	G	•	•	•	G	•	•	A	•	T	•	•	•	•	•	•	C	A	•	•	•	•	•	T	•	•	•	•	•	•	•	T	C	•	G	•	•	G
H75	C	•	A	G	•	G	•	T	•	•	•	G	•	•	•	G	•	•	A	•	T	•	•	•	•	•	•	C	A	•	•	•	•	•	T	•	•	•	•	•	•	•	T	C	•	G	•	•	G
H76	C	•	•	G	•	G	•	T	•	•	•	G	•	•	•	G	•	•	A	•	T	•	•	•	•	•	•	C	A	•	•	•	•	•	T	•	•	•	•	•	•	•	T	C	•	G	•	•	G
H77	C	•	•	G	•	G	•	T	•	•	•	G	•	•	•	G	•	•	A	C	T	•	•	•	•	•	•	C	A	•	•	•	•	•	T	•	•	•	•	•	•	•	T	C	•	G	•	•	G
H78	C	•	•	G	•	G	•	•	•	•	•	G	•	•	•	G	•	•	A	•	T	•	•	•	•	•	•	C	A	•	G	•	•	•	T	•	•	•	•	•	•	•	T	C	C	G	•	•	G
H79	C	•	•	G	•	G	•	•	•	•	•	G	•	•	•	•	•	•	A	•	T	•	•	•	•	•	•	C	A	•	G	•	•	•	T	•	•	•	•	•	•	•	T	C	C	G	•	•	G
H80	•	•	•	G	•	G	•	T	•	•	•	G	•	•	•	G	•	•	A	•	T	•	•	•	•	•	•	C	A	•	•	•	•	•	T	•	•	•	•	•	•	•	T	C	•	G	•	•	G
H81	C	•	•	G	•	G	•	•	•	•	•	G	•	•	•	G	•	•	A	•	T	•	•	•	•	•	•	C	A	•	•	•	•	•	T	•	•	•	•	•	•	•	T	C	•	G	•	•	G
[truncated: 27 more columns]

## Sheet: Appendix_S2
population code	Haplotype
	H1	H2	H3	H4	H5	H6	H7	H8	H9	H10	H11	H12	H13	H14	H15	H16	H17	H18	H19	H20	H21	H22	H23	H24	H25	H26	H27	H28	H29	H30	H31	H32	H33	H34	H35	H36	H37	H38	H39	H40	H41	H42	H43	H44	H45	H46	H47	H48	H49
1	12	0	0	0	0	0	0	0	0	0	0	0	0	0	0	0	0	0	0	0	0	0	0	0	0	0	0	0	0	0	0	0	0	0	0	0	0	0	0	0	0	0	0	0	0	0	0	0	0
2	14	1	1	0	0	0	0	0	0	0	0	0	0	0	0	0	0	0	0	0	0	0	0	0	0	0	0	0	0	0	0	0	0	0	0	0	0	0	0	0	0	0	0	0	0	0	0	0	0
3	7	0	0	1	0	0	0	0	0	0	0	0	0	0	0	0	0	0	0	0	0	0	0	0	0	0	0	0	0	0	0	0	0	0	0	0	0	0	0	0	0	0	0	0	0	0	0	0	0
4	0	0	0	0	0	4	1	1	0	0	0	0	0	0	0	0	0	0	0	0	0	0	0	0	0	0	0	0	0	0	0	0	0	0	0	0	0	0	0	0	0	0	0	0	0	0	0	0	0
5	0	0	0	0	4	6	0	0	0	0	0	0	0	0	0	0	0	0	0	6	0	0	0	0	0	0	0	0	0	0	0	0	0	0	0	0	0	0	0	0	0	0	0	0	0	0	0	0	0
6	0	0	0	0	0	0	0	0	0	0	0	0	0	11	1	0	0	0	0	0	0	0	0	0	0	0	0	0	0	0	0	0	0	0	0	0	0	0	0	0	0	0	0	0	0	0	0	0	0
7	0	0	0	0	0	0	0	0	0	0	1	1	10	0	0	0	0	0	0	0	0	0	0	0	0	0	0	0	0	0	0	0	0	0	0	0	0	0	0	0	0	0	0	0	0	0	0	0	0
8	0	0	0	0	0	0	0	0	0	0	12	0	0	0	0	0	0	0	0	0	0	0	0	0	0	0	0	0	0	0	0	0	0	0	0	0	0	0	0	0	0	0	0	0	0	0	0	0	0
9	0	0	0	0	0	0	0	0	1	1	10	0	0	0	0	0	0	0	0	0	0	0	0	0	0	0	0	0	0	0	0	0	0	0	0	0	0	0	0	0	0	0	0	0	0	0	0	0	0
10	0	0	0	0	0	0	0	0	0	0	0	0	0	0	0	0	0	0	0	0	0	0	0	0	0	0	15	1	0	0	0	0	0	0	0	0	0	0	0	0	0	0	0	0	0	0	0	0	0
11	0	0	0	0	0	0	0	0	0	0	0	0	0	0	0	0	0	0	0	2	1	1	3	1	2	1	5	0	0	0	0	0	0	0	0	0	0	0	0	0	0	0	0	0	0	0	0	0	0
12	0	0	0	0	0	0	0	0	0	0	0	0	0	0	0	0	0	0	0	0	0	0	0	0	0	0	15	0	1	0	0	0	0	0	0	0	0	0	0	0	0	0	0	0	0	0	0	0	0
13	0	0	0	0	0	0	0	0	0	0	0	0	0	0	0	0	0	0	0	0	0	0	0	0	0	1	12	0	0	2	0	0	0	0	0	0	0	0	0	0	0	0	0	0	0	0	0	0	0
14	0	0	0	0	0	0	0	0	0	0	0	0	0	0	0	0	0	0	0	0	0	0	0	0	0	7	6	0	0	2	0	0	0	0	0	0	0	0	0	0	0	0	0	0	0	0	0	0	0
15	0	0	0	0	0	0	0	0	0	0	0	0	0	0	0	0	0	0	0	0	0	0	0	0	0	3	11	0	0	2	0	0	0	0	0	0	0	0	0	0	0	0	0	0	0	0	0	0	0
16	0	0	0	0	0	0	0	0	0	0	0	0	0	0	0	0	0	0	0	0	0	0	0	0	0	0	0	0	0	0	0	0	7	2	2	1	0	0	0	0	0	0	0	0	0	0	0	0	0
17	0	0	0	0	0	0	0	0	0	0	0	0	0	0	0	0	0	0	0	0	0	0	0	0	0	0	8	0	0	1	2	1	3	0	0	0	0	0	0	0	0	0	0	0	0	0	0	0	0
18	0	0	0	0	0	0	0	0	0	0	0	0	0	0	0	0	0	0	0	0	0	0	0	0	0	0	13	0	0	0	0	0	0	0	0	0	1	0	0	0	0	0	0	0	0	0	0	0	0
19	0	0	0	0	0	0	0	0	0	0	0	0	0	0	0	2	1	0	0	12	0	0	0	0	0	0	0	0	0	0	0	0	0	0	0	0	0	0	0	0	0	0	0	0	0	0	0	0	0
20	0	0	0	0	0	0	0	0	0	0	0	0	0	0	0	0	0	1	3	8	0	0	0	0	0	1	0	0	0	0	0	0	0	0	0	0	0	0	0	0	0	0	0	0	0	0	0	0	0
21	0	0	0	0	0	0	0	0	0	0	0	0	0	0	0	0	0	0	0	0	0	0	0	0	0	9	0	0	0	0	0	0	0	0	0	0	0	3	0	0	0	0	0	0	0	0	0	0	0
22	0	0	0	0	0	0	0	0	0	0	0	0	0	0	0	0	0	0	0	0	0	0	0	0	0	0	0	0	0	0	0	0	0	0	0	0	0	0	0	0	0	0	0	0	0	0	0	0	0
23	0	0	0	0	0	0	0	0	0	0	0	0	0	0	0	0	0	0	0	0	0	0	0	0	0	0	0	0	0	0	0	0	0	0	0	0	0	0	0	0	0	0	0	0	0	0	0	0	0
24	0	0	0	0	0	0	0	0	0	0	0	0	0	0	0	0	0	0	0	0	0	0	0	0	0	0	0	0	0	0	0	0	0	0	0	0	0	0	0	0	0	0	0	0	0	0	0	0	0
25	0	0	0	0	0	0	0	0	0	0	0	0	0	0	0	0	0	0	0	0	0	0	0	0	0	0	0	0	0	0	0	0	0	0	0	0	0	0	0	0	0	0	0	0	16	0	0	0	0
26	0	0	0	0	0	0	0	0	0	0	0	0	0	0	0	0	0	0	0	0	0	0	0	0	0	0	0	0	0	0	0	0	0	0	0	0	0	0	1	1	0	4	0	0	8	0	0	0	0
27	0	0	0	0	0	0	0	0	0	0	0	0	0	0	0	0	0	0	0	0	0	0	0	0	0	1	0	0	0	0	0	0	0	0	0	0	0	0	0	0	0	7	1	1	3	1	1	1	0
28	0	0	0	0	0	0	0	0	0	0	0	0	0	0	0	0	0	0	0	0	0	0	0	0	0	0	0	0	0	0	0	0	0	0	0	0	0	0	0	0	5	4	0	0	3	0	0	0	0
29	0	0	0	0	0	0	0	0	0	0	0	0	0	0	0	0	0	0	0	0	0	0	0	0	0	0	0	0	0	0	0	0	0	0	0	0	0	0	0	0	0	0	0	0	0	0	0	0	0
30	0	0	0	0	0	0	0	0	0	0	0	0	0	0	0	0	0	0	0	0	0	0	0	0	0	0	0	0	0	0	0	0	0	0	0	0	0	0	0	0	0	0	0	0	0	0	0	0	0
31	0	0	0	0	0	0	0	0	0	0	0	0	0	0	0	0	0	0	0	0	0	0	0	0	0	0	0	0	0	0	0	0	0	0	0	0	0	0	0	0	0	0	0	0	0	0	0	0	0
32	0	0	0	0	0	0	0	0	0	0	0	0	0	0	0	0	0	0	0	0	0	0	0	0	0	0	0	0	0	0	0	0	0	0	0	0	0	0	0	0	0	0	0	0	0	0	0	0	0
33	0	0	0	0	0	0	0	0	0	0	0	0	0	0	0	0	0	0	0	0	0	0	0	0	0	0	0	0	0	0	0	0	0	0	0	0	0	0	0	0	0	0	0	0	0	0	0	0	1
34	0	0	0	0	0	0	0	0	0	0	0	0	0	0	0	0	0	0	0	0	0	0	0	0	0	0	0	0	0	0	0	0	0	0	0	0	0	0	0	0	0	0	0	0	0	0	0	0	0
35	0	0	0	0	0	0	0	0	0	0	0	0	0	0	0	0	0	0	0	0	0	0	0	0	0	0	0	0	0	0	0	0	0	0	0	0	0	0	0	0	0	0	0	0	0	0	0	0	0
36	0	0	0	0	0	0	0	0	0	0	0	0	0	0	0	0	0	0	0	0	0	0	0	0	0	0	0	0	0	0	0	0	0	0	0	0	0	0	0	0	0	0	0	0	0	0	0	0	0
37	0	0	0	0	0	0	0	0	0	0	0	0	0	0	0	0	0	0	0	0	0	0	0	0	0	0	0	0	0	0	0	0	0	0	0	0	0	0	0	0	0	0	0	0	0	0	0	0	0
38	0	0	0	0	0	0	0	0	0	0	0	0	0	0	0	0	0	0	0	0	0	0	0	0	0	0	0	0	0	0	0	0	0	0	0	0	0	0	0	0	0	0	0	0	0	0	0	0	0
39	0	0	0	0	0	0	0	0	0	0	0	0	0	0	0	0	0	0	0	0	0	0	0	0	0	0	0	0	0	0	0	0	0	0	0	0	0	0	0	0	0	0	0	0	0	0	0	0	0
Total	33	1	1	1	4	10	1	1	1	1	23	1	10	11	1	2	1	1	3	28	1	1	3	1	2	23	85	1	1	7	2	1	10	2	2	1	1	3	1	1	5	15	1	1	30	1	1	1	1
[truncated: 33 more columns]
